# Supplementary material for: Probability-Density-Based Deep Learning Paradigm for the Fuzzy Design of Functional Metastructures
Source: Research (Wash D C). 2020 Sep 22;2020:8757403. doi: 10.34133/2020/8757403 (PMC7528036; doi:10.34133/2020/8757403)
Supplement: Supplementary Materials — Section S1: statistical theorem of probability-density-based networks. Section S2: technical details of the PDN architecture. Section S3: principal component analysis. Section S4: acoustic experiments on transmission measurement. Fig. S1: neural architecture of PDN. Fig. S2: additional examples for PDN-based reverse designs. Fig. S3: robustness of PDN towards similar target functionalities. Fig. S4: PDN versus direction interpolation. Fig. S5: acoustic functionalities of interpolated structures. Fig. S6: visualization of the principal component analysis. Fig. S7: acoustic standing wave tube. [file 8757403.f1.zip]

Archive with 2 entries (2 files):
- Research_Supplementary information_final_1.docx
- Research_Supplementary information_re2_1.pdf
